# Supplementary material for: Plasmodium vivax Genetic Diversity in Panama: Challenges for Malaria Elimination in Mesoamerica
Source: Pathogens. 2021 Aug 5;10(8):989. doi: 10.3390/pathogens10080989 (PMC8401434; doi:10.3390/pathogens10080989)
Supplement: Supplementary file 1 [file pathogens-10-00989-s001.zip]

Archive with 3 entries (3 files):
- Figure S1 revised.pdf
- Figure S2 Msp-1 -AluI profiles.pdf
- Figure S3 Msp-3 -Hha I profiles.pdf
